# Supplementary material for: Identifying and detecting facial expressions of emotion in peripheral vision
Source: PLoS One. 2018 May 30;13(5):e0197160. doi: 10.1371/journal.pone.0197160 (PMC5976168; doi:10.1371/journal.pone.0197160)
Supplement: S1 Dataset — (XLSX) [file pone.0197160.s001.xlsx]

## Sheet: Recognition Task
				30 degrees Left						15 degrees Left							0 degrees (Central Presentation)							15 degrees right							30 degrees right
Subject No	Anger	Disgust	Fear	Happy	Neutral	Surprise	Sad	Anger	Disgust	Fear	Happy	Neutral	Surprise	Sad	Anger	Disgust	Fear	Happy	Neutral	Surprise	Sad	Anger	Disgust	Fear	Happy	Neutral	Surprise	Sad	Anger	Disgust	Fear	Happy	Neutral	Surprise	Sad
1	0.26915	0	0.84162	1.1205	-0.3633	1.3079	-0.089735	0.43993	0	0.66742	2.6755	0.10144	1.6251	1.9074	2.9264	2.9184	2.9184	4.0388	4.0388	3.1459	4.0388	0.21953	0.43993	0.99229	1.5806	0.31722	2.394	0.34069	-0.43993	0.66742	0	0.26915	0	0.51203	-0.089735
2	-0.3633	-0.24512	-0.53408	0	0.74913	-0.36458	0	0.21953	0.43993	0.15009	1.5011	0.65946	-0.26865	0.21953	0.80323	2.3427	2.0334	3.6755	3.4096	2.128	2.3427	1.3095	0.87627	0.54137	2.1693	0.93847	0.85859	0.54137	-0.4563	-0.26865	0.84649	0.43993	0.74913	-0.16713	1.1124
3	-0.43993	0.80323	0.55236	0.65946	-3.3307e-16	-0.04736	-0.45304	0.67449	0.43993	1.1296	1.5608	0.3633	1.1296	0.3633	1.6832	0.80323	1.8781	2.9697	2.3583	2.0873	1.5524	-0.17078	-0.31413	1.3095	2.5631	0.36958	1.8747	0.21953	1.1124	0.337	0	0.55236	1.0368	1.2864	-0.45304
4	0.74913	0.18906	0.55236	-0.3633	0.34069	0.96742	0.20351	1.1205	-0.3633	0.18906	2.128	0.64939	2.5476	-0.49805	1.8747	3.2356	2.6524	3.7729	2.5476	3.4788	0.21953	0.43993	0.21953	0.74913	2.9184	0.72791	2.0334	-0.11371	0	-0.14377	0.55236	0.74913	0.083652	1.1296	-0.2187
5	0.54137	0.43993	-0.089735	-0.16713	-0.55364	0.51203	0	0.3633	0.55236	0.061114	1.5349	0.85859	1.3079	0.66742	1.2864	2.6645	2.3427	4.0388	3.1155	2.6524	2.9264	1.3915	0.061114	-0.24512	1.8982	0.85742	0.85859	0.19481	0.65946	0.098525	0.65946	0	0.1258	0.93847	0.35019
6	0.44302	0.3633	0.10144	-0.24512	0.51203	1.5608	-0.17078	1.0282	-2.2204e-16	0.10144	1.5011	1.5349	1.8781	0.75715	2.0255	1.7544	2.0873	4.0388	2.6524	2.7826	3.4096	0.65946	1.0364	0.3633	2.3814	1.1918	2.6645	0.78309	-0.13908	-0.16713	0	0	0.58637	0.85859	0.55236
7	0.97669	0.85859	0.31722	0.80323	0.061114	0.061114	0	0.3633	0.31722	0.64939	2.3583	0.93847	0.66742	0.65946	0.93847	0.84162	1.9074	3.6755	1.8696	2.3814	3.1155	0.21953	-0.65863	0.35019	1.5349	0.75715	0.80323	0.44302	0.21953	-0.31722	-2.2204e-16	0.51203	0.061114	-0.26186	0.43993
8	-0.14377	-0.089735	-0.26186	1.2523	0.26915	0.44302	0.75715	0.65946	0.84649	0.85859	2.5631	0.75715	2.3923	1.1108	2.0334	2.1406	2.7826	3.7729	3.4096	2.6524	3.6755	0.65946	1.383	0.84649	2.2246	0.87627	2.1232	0	1.2864	0.26915	0.84649	1.4645	0.64939	1.4452	0
9	-0.3633	0.43993	-0.089735	0.3633	1.1124	0.96728	0.85859	0.67449	0.35019	1.0364	1.3915	0.48319	1.1205	1.1108	2.0255	2.5631	2.7556	2.9184	2.9184	1.5524	2.6755	1.2477	0.75715	1.2864	2.0873	0.65946	1.6363	0.73039	0.75715	-0.49805	-0.60842	-0.67743	-0.089735	0	0.44302
10	0.51203	-0.17078	0.54137	-0.3633	0.10144	0.31962	0.35019	-0.31722	-0.53408	0.35019	1.8696	0.85859	1.8339	0.31722	1.7544	2.0873	2.0255	4.0388	3.6755	3.2356	2.1232	0.26915	-0.45304	0.78309	1.7544	0.43993	1.5806	0.90273	0.97669	-0.2187	-0.3633	0.53015	-0.80323	0.48319	-0.60842
11	0.53015	-0.53408	0.74913	1.3915	-0.37882	0.31962	0.3633	0.66742	0.55236	2.0255	2.4734	2.0095	2.1406	1.2864	2.4865	1.806	1.6449	4.0388	3.4096	2.6755	3.2356	0.65946	0.85742	0.85859	2.4865	0.77775	0.99229	0.80323	0	0.087348	0	0.80323	-0.22766	-0.14377	0
12	0.93847	0.74913	0.48319	1.2898	-0.39874	0.66742	0.55236	0.75715	1.1124	1.2864	2.7556	1.4146	2.0255	0.55236	2.1693	1.5806	1.7544	4.0388	1.5608	2.3583	1.8982	0.99229	0.48319	0.65946	3.2897	1.2723	1.6449	0.35019	0	0.18906	0.80323	2.3427	-0.12769	0.66742	0
13	-0.089735	-0.26186	0.66742	1.5011	0.62293	-0.37882	-0.26186	0.58827	0	0.21953	1.366	0.97669	1.7544	0.75715	1.2477	1.3641	2.0873	3.6755	3.0278	3.6755	2.9184	0.80323	-0.089735	-0.26186	2.3427	1.6251	1.8747	1.0364	0.21953	0.061114	-0.3633	1.806	-0.11371	1.0282	0.80323
14	0.74913	0.21953	0.21953	-0.21156	0.10144	0.71407	0.54137	0.84649	0	0.71407	2.5476	0.58637	1.6363	0.3633	1.1918	1.1296	1.9524	2.9184	2.0255	0.65946	2.6524	0.74913	0.38532	0.55236	1.5349	0.78309	1.3915	0.35019	-0.45304	-0.58827	-0.089735	0.99229	0.20351	0.80323	0

## Sheet: Detection Task
				30 degrees Left						15 degrees Left							0 degrees (Central Presentation)							15 degrees right							30 degrees right
Subject No	Anger	Disgust	Fear	Happy	Neutral	Surprise	Sad	Anger	Disgust	Fear	Happy	Neutral	Surprise	Sad	Anger	Disgust	Fear	Happy	Neutral	Surprise	Sad	Anger	Disgust	Fear	Happy	Neutral	Surprise	Sad	Anger	Disgust	Fear	Happy	Neutral	Surprise	Sad
1	-0.29514	-0.56619	0.48261	1.2398	0.16864	0.48261	-0.041789	-0.31397	0.73483	1.492	1.052	0.68747	2.6044	-0.042919	3.2356	4.788	4.788	4.788	3.777	4.788	2.9184	0.65946	1.2477	0.97669	3.8951	1.4174	2.0255	0.65946	0.26865	0.26865	-0.048567	1.821	0.26865	0.70858	-0.31962
2	-0.43993	-0.75715	0	0	-0.31413	-0.43993	0	1.5524	0.43993	0	0.43993	0.65946	1.5524	1.5524	2.7826	2.7826	2.7826	2.7826	2.8841	3.8951	2.7826	0.60706	1.7195	0.60706	0.60706	0.97036	1.7195	1.7195	0	-1.1124	0	0	-0.56007	-1.1124	0
3	0.75797	0.75797	1.1979	1.1979	0.75797	0.75797	0.1697	0.13908	2.0087	0.4563	2.0087	0.34259	0.13908	-0.63867	2.7793	1.6669	2.7793	1.6669	2.2192	2.7793	2.7793	0.67373	0.35651	1.1137	0.67373	0.5066	1.1137	-0.42124	-0.75797	0.92527	0.083652	0.337	0.25155	0.337	0.60805
4	-0.79983	0.56619	0.041789	0.56619	0.12544	-0.21156	0.56619	0.37901	0.96728	0.65006	0.96728	0.80015	2.5196	0.37901	2.0873	3.1155	3.1155	4.2279	2.9447	4.2279	2.6755	0.25335	1.5349	1.5349	1.095	1.0368	1.5349	0.77775	0.38532	0.38532	0.13197	0.90972	0.63867	1.6669	0.63867
5	0	0	0	0	0	0	0	-0.56007	-0.56007	0.55236	0.55236	0.55236	1.3095	0.55236	2.4358	2.4358	2.4358	2.4358	1.8757	1.3233	1.3233	-0.56007	0.99229	0.55236	-0.56007	0.33283	0.55236	-0.56007	0	0	0	0	0	0	0
6	-0.12769	0.37901	-0.71596	0.37901	0	0.65006	-0.71596	0.87627	0.87627	1.4645	1.4645	1.1	3.0169	0.098525	2.9669	2.9669	2.9669	2.9669	2.701	2.9669	1.8545	0.90972	0.63867	1.6669	1.6669	1.0082	1.2269	0.38532	0.75797	-0.337	1.1979	1.1979	0.48932	0.44075	0.1697
7	0.27105	0.77775	0	0	0.27105	1.0488	-0.75715	0.16789	1.0095	0.69229	0.69229	0.64493	1.4494	0.16789	3.5048	3.5048	3.5048	3.5048	3.5048	3.5048	3.5048	-0.20351	0.11371	1.6661	0.55364	0.30852	0.55364	0.11371	0	0	0	1.0282	0.22369	0.27105	0.27105
8	-0.69229	0.085453	-0.42124	0.085453	0	0.67373	0.35651	0.337	0.92527	0.92527	2.4776	0.98639	2.4776	0.60805	1.9524	2.3923	3.5048	3.5048	2.2215	1.6352	1.9524	0.25335	0.84162	1.2816	2.394	1.1108	2.394	1.2816	0.42124	0.69229	1.0095	1.0095	0.79082	1.0095	0.69229
9	-1.1823	-0.59404	0.50093	0.94086	0	0.94086	-0.087348	1.9633	0.093673	1.9633	0.093673	0.53669	0.85082	0.093673	2.6044	2.6044	2.6044	2.6044	2.6044	2.6044	2.6044	0.50093	2.0533	0.94086	2.0533	0.94086	2.0533	0.18371	-0.13197	-0.13197	-0.38532	0.13908	-0.088583	2.0087	-0.90972
10	-0.5244	-0.5244	0.25335	0	-0.083652	0.5244	-0.25335	0.46378	1.492	1.052	0.73483	0.83335	1.052	0.46378	1.6832	1.6832	1.6832	3.2356	1.8781	3.2356	1.366	0.16789	1.0095	0.69229	2.5619	0.89581	1.4494	0.69229	-0.1697	-0.44075	0.92527	-0.1697	-0.21309	-0.44075	-1.1979
11	-0.44302	0.31413	-0.1258	-0.44302	-0.18392	-0.44302	0.31413	1.0368	1.0368	2.0651	3.1775	1.5114	3.1775	0.7835	3.5858	3.5858	3.5858	3.5858	3.3199	3.5858	2.4734	0.16789	0.42124	2.5619	2.5619	0.79082	1.0095	0.16789	-0.44302	-0.44302	-0.1258	-0.1258	-0.3445	-0.44302	-0.44302
12	0.10144	-1.011	0.85859	0.54137	0.19118	-1.011	0.10144	0.54137	0.54137	1.1296	2.2246	1.0863	1.383	0.54137	1.366	1.366	1.366	2.1232	1.5695	2.1232	1.366	-1.821	-0.26865	0.048567	2.9669	0.23227	0.31962	0.048567	-1.011	0.10144	0.54137	0.54137	0.54137	1.383	0.54137
13	-0.65946	0.89289	0.89289	-0.21953	0.14377	0.89289	0.89289	-0.97669	-0.21953	-0.65946	0.89289	-0.39031	-0.21953	-0.21953	1.809	2.249	3.3614	2.249	2.249	3.3614	1.809	0.50669	0.50669	1.5349	1.5349	0.73039	0.50669	0.25335	0.22766	-0.043391	0.22766	0.98481	0.32619	-0.043391	0.98481
14	-0.37901	0.12769	0.12769	-0.12566	-0.12566	0.12769	-0.65006	0.083652	0.337	1.3652	0.92527	0.42435	0.083652	0.083652	1.1823	1.6222	2.7347	2.7347	1.4515	1.6222	0.59404	0.43993	0.43993	0.43993	1.5524	0.26915	-0.31722	0	0.17078	0.17078	0.17078	0.17078	0.17078	1.2832	-0.26915
